# Supplementary material for: Post‐pollination barriers contribute to coexistence of partially pollinator‐sharing Arisaema species (Araceae)
Source: Ecol Evol. 2023 Nov 2;13(11):e10696. doi: 10.1002/ece3.10696 (PMC10620566; doi:10.1002/ece3.10696)
Supplement: Supplementary file 3 — Table S1 [file ECE3-13-e10696-s005.xlsx]

## Sheet: Flowering phenology
Table S2. Flowering phenology of the three Arisaema species in the Badagongshan Reserve
Date	​The number of flowering individuals of the three Arisaema species
	A. bockii	A. lobatum	A. erubescens
	n = 60	n = 64	n = 79
2022-04-10	0	0	0
2022-04-11	2	0	0
2022-04-12	7	1	0
2022-04-13	9	3	0
2022-04-14	12	8	0
2022-04-15	14	8	0
2022-04-16	14	9	0
2022-04-17	16	9	0
2022-04-18	17	9	0
2022-04-19	29	13	0
2022-04-20	36	16	0
2022-04-21	39	24	0
2022-04-22	41	35	0
2022-04-23	52	47	0
2022-04-24	58	56	0
2022-04-25	59	59	0
2022-04-26	59	60	0
2022-04-27	60	61	0
2022-04-28	60	62	0
2022-04-29	60	62	5
2022-04-30	60	61	5
2022-05-01	60	60	5
2022-05-02	60	60	7
2022-05-03	60	59	11
2022-05-04	60	58	13
2022-05-05	60	46	29
2022-05-06	59	33	39
2022-05-07	45	20	49
2022-05-08	39	20	53
2022-05-09	25	16	58
2022-05-10	21	14	60
2022-05-11	16	13	62
2022-05-12	10	7	65
2022-05-13	6	5	65
2022-05-14	5	5	65
2022-05-15	2	5	57
2022-05-16	2	4	58
2022-05-17	2	3	56
2022-05-18	2	1	55
2022-05-19	2	1	47
2022-05-20	2	1	43
2022-05-21	1	1	34
2022-05-22	0	0	22
2022-05-23	0	0	21
2022-05-24	0	0	17
2022-05-25	0	0	13
2022-05-26	0	0	11
2022-05-27	0	0	4
2022-05-28	0	0	3
2022-05-29	0	0	0

## Sheet: Flowering start and end dates
Table S2. Flowering phenology of the three Arisaema species in the Badagongshan Reserve
No.	Flowering start dates (day of year)			Flowering end dates (day of year)
	A. bockii	A. lobatum	A. erubescens	A. bockii	A. lobatum	A. erubescens
	n = 60	n = 64	n = 79	n = 60	n = 64	n = 79
1	101	102	119	125	118	130
2	101	103	119	126	118	130
3	102	103	119	126	119	131
4	102	104	119	126	120	132
5	102	104	119	126	122	132
6	102	104	122	126	123	132
7	102	104	122	126	124	132
8	103	104	123	126	124	132
9	103	106	123	126	124	133
10	104	109	123	126	124	134
11	104	109	123	126	124	134
12	104	109	124	126	124	134
13	105	109	124	126	124	134
14	105	110	125	126	124	134
15	107	110	125	126	124	134
16	107	110	125	127	124	134
17	108	111	125	127	124	134
18	109	111	125	127	124	135
19	109	111	125	127	125	136
20	109	111	125	127	125	136
21	109	111	125	127	125	136
22	109	111	125	128	125	137
23	109	111	125	128	125	137
24	109	111	125	128	125	137
25	109	112	125	128	125	138
26	109	112	125	128	125	138
27	109	112	125	128	125	138
28	109	112	125	128	125	138
29	109	112	125	128	125	138
30	110	112	126	128	125	138
31	110	112	126	128	125	138
32	110	112	126	128	126	138
33	110	112	126	128	126	139
34	110	112	126	128	126	139
35	110	112	126	128	126	139
36	110	113	126	129	126	139
37	111	113	126	129	126	140
38	111	113	126	129	126	140
39	111	113	126	129	126	140
40	112	113	127	130	126	140
41	112	113	127	130	126	140
42	113	113	127	130	126	140
43	113	113	127	130	126	140
44	113	113	127	130	126	140
45	113	113	127	131	128	140
46	113	113	127	131	128	141
47	113	113	127	131	128	141
48	113	114	127	131	128	141
49	113	114	127	131	129	141
50	113	114	128	131	129	141
51	113	114	128	132	130	141
52	113	114	128	132	131	141
53	114	114	128	132	131	141
54	114	114	129	132	131	141
55	114	114	129	133	131	141
56	114	114	129	134	131	141
57	114	115	129	134	131	141
58	114	115	129	134	132	142
59	115	115	130	140	132	143
60	117	116	130	141	135	143
61		117	131		136	143
62		118	131		137	143
63		119	131		137	144
64		119	131		141	144
65			132			144
66			132			144
67			132			145
68			132			145
69			133			146
70			133			146
71			133			146
72			133			146
73			133			146
74			134			146
75			136			146
76			136			147
77			137			148
78			138			148
79			138			148
