# Supplementary material for: Post‐pollination barriers contribute to coexistence of partially pollinator‐sharing Arisaema species (Araceae)
Source: Ecol Evol. 2023 Nov 2;13(11):e10696. doi: 10.1002/ece3.10696 (PMC10620566; doi:10.1002/ece3.10696)
Supplement: Supplementary file 4 — Table S2 [file ECE3-13-e10696-s004.xlsx]

## Sheet: Visitation frequency
Table S3. Visitation frequency of arthropods to the three sympatric Arisaema species in the Badagongshan Reserve in 2022. Families and genera are arranged in alphabetical order.
Order	Family	Genus	A. bockii				A. lobatum				A. erubescens
			♂ (n = 35)		♀ (n = 25)		♂ (n = 46)		♀ (n = 18)		♂ (n = 58)		♀ (n = 21)
			No.	%	No.	%	No.	%	No.	%	No.	%	No.	%
Coleoptera			3	1	2	0.7	7	3	2	2.6	2	0.3	1	0.8
Dermaptera			0	0	0	0	3	1.3	0	0	3	0.5	1	0.8
Diptera	Anthomyiidae		6	2	11	3.8	0	0	0	0	0	0	0	0
	Camillidae		3	1	5	1.7	2	0.8	2	2.6	2	0.3	0	0
	Cecidomyiidae		21	7	8	2.8	22	9.3	4	5.1	5	0.9	6	4.9
	Ceratopogonidae		13	4.3	6	2.1	8	3.4	3	3.8	4	0.7	0	0
	Lonchopteridae		0	0	1	0.3	10	4.2	8	10.3	0	0	0	0
	Mycetophilidae	Boletina	6	2	1	0.3	29	12.2	11	14.1	1	0.2	0	0
		Brevicornu	1	0.3	1	0.3	29	12.2	6	7.7	0	0	0	0
		Cordyla	1	0.3	2	0.7	0	0	0	0	0	0	0	0
		Epicypta	6	2	24	8.4	2	0.8	5	6.4	3	0.5	0	0
		Exechia	2	0.7	5	1.7	0	0	0	0	1	0.2	0	0
		Leia	1	0.3	3	1	0	0	0	0	0	0	0	0
		Mycetophila	74	24.6	48	16.7	19	8	4	5.1	503	87.5	85	69.7
		Trichonta	0	0	0	0	2	0.8	1	1.3	0	0	0	0
		Other Mycetophilids	0	0	3	1	1	0.4	0	0	1	0.2	2	1.6
	Phoridae		17	5.6	59	20.6	2	0.8	3	3.8	1	0.2	4	3.3
	Psychididae		4	1.3	3	1	11	4.6	2	2.6	1	0.2	1	0.8
	Sciaridae	Bradysia	30	10	15	5.2	11	4.6	6	7.7	10	1.7	2	1.6
		Chaetosciara	8	2.7	4	1.4	6	2.5	1	1.3	4	0.7	0	0
		Corynoptera	9	3	1	0.3	2	0.8	1	1.3	0	0	0	0
		Phytosciara	1	0.3	2	0.7	1	0.4	1	1.3	0	0	0	0
		Sciara	21	7	25	8.7	3	1.3	0	0	0	0	0	0
		Other Sciarids	30	10	18	6.3	12	5.1	4	5.1	1	0.2	1	0.8
	Other Dipterans		19	6.3	19	6.6	25	10.5	6	7.7	12	2.1	0	0
Hemiptera			7	2.3	7	2.4	8	3.4	1	1.3	4	0.7	4	3.3
Hymenoptera			3	1	2	0.7	4	1.7	2	2.6	4	0.7	12	9.8
Lepidoptera			0	0	1	0.3	0	0	0	0	1	0.2	0	0
Thysanoptera			1	0.3	2	0.7	0	0	0	0	0	0	2	1.6
Other insects			0	0	0	0	1	0.4	0	0	2	0.3	0	0
Araneae			14	4.7	6	2.1	9	3.8	4	5.1	3	0.5	1	0.8
Collembola			0	0	3	1	8	3.4	1	1.3	7	1.2	0	0
Sum			301	100	287	100	237	100	78	100	575	100	122	100
