# Supplementary material for: Post‐pollination barriers contribute to coexistence of partially pollinator‐sharing Arisaema species (Araceae)
Source: Ecol Evol. 2023 Nov 2;13(11):e10696. doi: 10.1002/ece3.10696 (PMC10620566; doi:10.1002/ece3.10696)
Supplement: Supplementary file 5 — Table S3 [file ECE3-13-e10696-s002.xlsx]

## Sheet: Fruit set
Table S4. Fruit set and seed setobtained from intra‐ and interspecific crosses between the three Arisaema species in the Badagongshan Reserve
Inflorescence No.	The rates of setting fruits obtained from intra‐ and interspecific crosses between the three Arisaema species (number of setting fruits / number of fruits collected)
	A. boc♀ ´ A. boc♂	A. boc♀ ´ A. lob♂	A. boc♀ ´ A. eru♂	A. lob♀ ´ A. lob♂	A. lob♀ ´ A. boc♂	A. lob♀ ´ A. eru♂	A. eru♀ ´ A. eru♂	A. eru♀ ´ A. boc♂	A. eru♀ ´ A. lob♂
1	16/16	0/21	0/16	17/21	6/17	1/21	28/28	1/21	0/29
2	16/17	0/16	0/18	15/18	1/15	4/20	23/28	0/29	1/24
3	22/24	0/16	0/25	21/23	14/19	6/21	15/23	0/16	0/15
4	22/22	1/19	0/18	18/18	13/21	1/18	24/28	1/26	8/30
5	13/15	0/23	0/15	12/21	0/15	2/20	28/29	4/32	11/28
6	15/16	2/23	0/19	22/26	3/23	0/23	29/29	6/33	22/25
7	10/19	4/20	0/19	22/22	4/21	0/23	10/28	1/25	11/27
8	14/16	0/15	0/15	19/19	20/26	1/17	42/44	0/24	31/37
9	28/28	1/20	0/21	20/20	18/23	0/19	28/29		15/27
10	18/18	0/14	0/16	19/20	9/24	11/19	22/26		1/25
11	25/25	0/14		16/16			24/24
12	17/17	2/17		15/19			32/32
13	15/21			16/19			15/15
14	20/20			19/20			28/28
15	22/22			23/23			15/36
16	27/27			24/24			18/32
17	19/22			18/18			28/28
18	15/15			22/26			27/27
19	21/24			21/21
20	13/13			18/20
21	16/16
22	21/21
								21/21	21	21					/

## Sheet: Seed set
Table S4. Fruit set and seed set obtained from intra‐ and interspecific crosses between the three Arisaema species in the Badagongshan Reserve
Fruit No.	The rates of large embryos obtained from intra‐ and interspecific crosses between the three Arisaema species (number of large embryos / ovule number)
	A. boc♀ ´ A. boc♂	A. boc♀ ´ A. lob♂	A. lob♀ ´ A. lob♂	A. lob♀ ´ A. boc♂	A. lob♀ ´ A. eru♂	A. eru♀ ´ A. eru♂	A. eru♀ ´ A. boc♂	A. eru♀ ´ A. lob♂
1	4/5	1/4	2/8	1/9	1/8	1/3	1/3	1/4
2	3/6	1/5	1/7	1/7	1/6	1/3	2/2	1/6
3	6/6	1/5	4/8	2/6	1/6	3/3	1/5	1/5
4	5/5	1/5	3/7	1/5	1/8	2/3	1/4	1/4
5	3/5	1/4	2/7	1/6	1/5	2/5	1/5	1/4
6	4/5	1/4	2/6	1/6	5/7	1/4	1/4	1/5
7	3/5	1/3	3/6	1/6	5/7	2/5	1/5	1/4
8	4/5	1/7	2/7	2/8	1/6	2/4	1/5	1/5
9	6/6	1/5	4/7	2/5	3/7	2/4	1/5	1/4
10	4/6	1/6	2/7	1/7	1/6	3/5	1/4	1/4
11	5/6		2/6	1/6	1/5	2/5	1/4	2/4
12	3/5		2/7	1/6	1/3	2/5	1/4	3/4
13	5/5		2/7	1/5	1/6	1/4	1/3	2/4
14	5/5		3/7	1/6	1/7	2/5		3/5
15	4/6		1/6	1/5	2/4	1/4		4/4
16	2/5		1/5	1/6	1/6	3/4		1/4
17	5/5		5/7	3/6	2/4	2/5		1/4
18	4/5		1/6	2/5	1/5	3/4		1/4
19	4/5		3/5	1/6	1/6	1/4		1/3
20	2/5		1/6	2/4	1/5	2/5		1/3
21	3/6		2/5	1/5	1/5	2/4		1/5
22	5/5		2/6	2/6	1/5	2/3		2/5
23	4/5		3/6	3/6	1/4	2/3		2/5
24	2/5		1/5	3/6	1/5	1/2		1/5
25	5/5		3/6	2/6	1/4	2/6		3/5
26	1/5		1/4	1/6	1/4	2/7		2/4
27	3/6		2/6	1/7		2/6		2/5
28	3/4		1/5	1/7		1/7		1/5
29	3/5		1/4	1/5		1/5		1/4
30	4/6		1/4	2/6		2/6		1/4
31	5/6		1/5	1/6		2/5		1/5
32	4/6		2/5	3/6		2/5		1/5
33	4/6		2/6	1/5		2/7		1/4
34	4/6		3/7	1/6		3/7		3/4
35	4/5		3/6	1/10		2/6		1/4
36	4/5		3/7	5/12		3/5		2/5
37	3/5		2/5	2/7		2/6		1/4
38	2/5		2/6	2/9		2/5		1/4
39	4/5		2/5	1/7		3/6		1/4
40	1/5		1/6	4/5		2/6		2/3
41	2/5		1/5	1/6		3/5		2/4
42	3/4		2/6	2/6		1/6		2/3
43	1/6		3/7	1/7		2/4		3/3
44	2/5		1/4	3/8		1/4		3/3
45	3/4		1/6	1/8		2/5		2/4
46	1/5		2/5	2/7		2/4		1/3
47	3/4		1/7	1/6		3/4		2/3
48	3/5		3/6	1/8		2/4		2/3
49	3/6		6/7	1/6		1/4		2/2
50	3/5		3/5	1/5		1/4		2/3
51	3/4		1/7	1/8		2/4		2/3
52	2/5		3/6	2/5		2/5		3/4
53	4/5		2/6	1/6		2/4		2/3
54	1/4		1/6	1/7		2/5		2/4
55	2/5		2/5	1/6		1/4		3/3
56	3/5		2/7	2/7		1/4		3/3
57	3/4		3/5	1/6		1/3		2/2
58	4/6		4/5	1/7		1/3		2/3
59	1/6		3/4	3/7		1/3		3/3
60	1/5		5/5	2/6		1/3		1/3
61	2/5		2/5	1/6		1/3		4/4
62	2/5		3/5	2/6		2/3		2/3
63	2/6		2/5	1/5		2/4		2/3
64	3/6		5/6	1/5		2/4		3/3
65	3/6		4/6	3/5		2/4		2/3
66	1/7		2/5	1/6		1/4		3/3
67	1/5		1/9	2/7		2/3		3/3
68	2/6		2/10	2/5		1/3		2/3
69	2/6		2/8	2/6		1/3		3/3
70	2/5		1/6	1/6		2/3		3/3
71	3/5		2/8	5/6		2/3		2/3
72	1/5		2/7	2/6		1/2		1/2
73	3/5		2/8	2/6		2/3		1/3
74	3/5		2/9	1/6		2/4		1/5
75	1/5		4/8	1/7		2/4		1/5
76	4/6		3/7	3/6		2/4		1/4
77	3/6		3/7	1/7		1/4		1/4
78	2/5		3/8	4/6		1/3		2/4
79	1/6		2/7	3/6		1/3		2/3
80	3/4		3/7	4/5		2/4		1/3
81	3/6		3/7	1/6		1/3		2/3
82	4/4		1/7	2/5		2/3		3/4
83	2/4		1/6	3/5		2/2		1/3
84	1/6		3/8	3/4		1/3		1/3
85	5/6		1/6	3/5		1/2		2/4
86	2/5		1/6	2/4		2/3		1/3
87	6/6		1/8	1/5		1/3		1/3
88	5/6		1/6	3/4		1/3		1/4
89	5/6		2/7			1/3		1/3
90	3/5		1/9			2/3		1/4
91	3/5		6/11			1/3		1/3
92	3/5		1/7			1/3		1/3
93	4/5		1/8			2/4		1/3
94	3/6		3/10			1/3		1/3
95	4/5		3/13			1/3		1/3
96	3/5		3/9			1/3		1/3
97	1/4		2/9			1/4		1/2
98	2/4		7/8			1/4		1/3
99	3/5		6/9			1/3		1/2
100	4/5		3/7			1/4		1/4
101	3/4		3/6			1/5
102	2/5		5/8			2/6
103	3/5		4/6			1/4
104	1/3		4/7			1/3
105	4/4		3/5			2/5
106	2/4		1/7			1/4
107	2/7		4/7			1/5
108	1/5		3/7			1/5
109	1/4		5/7			2/4
110	1/4		5/7			1/4
111	2/4		5/7			1/4
112	2/5		4/7			2/5
113	2/4		5/7			1/5
114	1/6		4/7			1/4
115	1/5		6/9			2/4
116	2/4		4/7			2/4
117	1/5		6/7			2/4
118	3/4		5/7			2/4
119	1/4		4/7			3/4
120	1/4		5/8			1/3
121	3/5		3/7			1/4
122	1/4		5/8			1/4
123	3/3		2/6			1/5
124	1/3		3/8			1/5
125	1/4		2/6			3/4
126	3/6		2/6			1/5
127	3/6		3/8			1/4
128	3/6		2/6			1/3
129	2/5		2/6			2/4
130	3/6		3/7			1/3
131	1/5		4/6			1/3
132	5/5		2/7			1/4
133	1/5		3/7			1/4
134	1/4		2/5			1/3
135	2/4		3/7			2/3
136	2/5		1/6			1/4
137	1/6		4/7			2/4
138	2/5		3/6			3/3
139	2/4		2/7			3/4
140	1/5		2/8			2/4
141	2/7		1/6			3/4
142	1/7		3/6			2/5
143	2/8		2/5			2/4
144	3/7		2/8			4/5
145	3/6		3/5			2/3
146	5/7		3/5			4/4
147	3/7		1/5			1/3
148	5/7		2/5			1/4
149	4/6		1/6			1/4
150	6/9		1/6			2/3
151	3/7		1/8			1/3
152	5/6		1/9			1/4
153	3/7		3/7			1/3
154	4/7		2/6			2/3
155	3/7		3/8			1/3
156	5/6		2/7			1/4
157	2/6		2/7			1/3
158	3/7		1/7			1/3
159	3/7		1/6			1/4
160	3/6		2/8			1/3
161	2/6		2/7			1/5
162	1/5		1/7			1/5
163	1/7		3/7			2/4
164	2/5		2/6			2/5
165	3/6		1/6			1/6
166	1/4		2/4			2/7
167	1/5		1/4			1/5
168	2/5		2/5			2/5
169	1/5		2/5			2/7
170	1/3		1/6			1/5
171	3/4		3/6			1/6
172	3/4		2/5			2/6
173	2/4		4/5			1/6
174	3/5		1/4			2/5
175	1/3		4/5			1/6
176	2/3		4/6			1/5
177	3/5		3/5			1/5
178	2/4		2/5			2/5
179	3/4		3/5			1/5
180	2/4		2/4			1/5
181	2/4		3/5			2/4
182	2/4		4/5			1/4
183	4/4		1/4			1/4
184	2/4		1/6			1/5
185	4/4		2/4			1/4
186	4/4		2/4			1/5
187	2/3		1/5			1/4
188	2/4		1/5			1/4
189	4/4		3/6			2/3
190	2/3		2/6			1/3
191	1/4		3/7			1/3
192	1/3		1/5			1/4
193	1/4		3/11			1/3
194	2/5		2/9			2/4
195	3/4		1/9			1/4
196	2/5		2/9			1/4
197	4/5		2/10			1/4
198	2/4		1/10			1/3
199	2/4		1/9			1/4
200	2/4		2/9			1/4
201	5/5		1/8			1/4
202	4/4		1/8			1/5
203	3/4		1/7			1/4
204	1/5		1/8			1/4
205	2/6		2/8			2/4
206	3/4		1/6			1/4
207	3/4		1/8			1/3
208	2/5		1/8			1/3
209	3/4		2/7			1/4
210	2/3		1/8			1/5
211	2/3		2/9			1/3
212	3/5		2/8			1/4
213	4/5		2/8			1/2
214	3/5		1/7			1/3
215	4/6		1/7			1/3
216	3/6		1/8			1/4
217	3/5		1/5			1/4
218	4/6		1/6			1/4
219	3/5		1/6			1/2
220	2/5		1/6			1/4
221	2/5		1/7			1/4
222	1/6		1/7			1/4
223	2/6		2/7			1/4
224	4/5		1/7			1/3
225	3/4		2/5			1/4
226	3/4		1/5			1/4
227	1/2		2/6			1/4
228	1/5		4/6			1/4
229	1/3		4/7			1/4
230	1/5		2/7			1/4
231	2/4		3/7			1/4
232	1/4		3/6			1/4
233	2/4		1/6			1/4
234	1/5		2/5			1/4
235	2/5		1/6			1/4
236	1/4		3/6			1/4
237	1/4		1/6			1/3
238	1/4		1/6			2/3
239	3/4		1/5			1/5
240	1/4		3/5			1/6
241	1/4		2/4			1/5
242	1/3		1/6			1/5
243	2/4		2/6			1/6
244	1/5		1/4			1/6
245	2/5		3/6			1/5
246	1/6		1/5			1/5
247	2/5		1/4			1/5
248	2/4		1/5			1/5
249	1/4		2/5			1/5
250	3/4		3/5			1/4
251	2/4		2/5			1/5
252	1/4		3/8			1/4
253	2/3		3/6			1/4
254	2/5		3/5			1/5
255	2/3		1/4			1/5
256	1/3		1/4			1/6
257	2/5		1/5			1/5
258	2/5		1/5			1/5
259	1/5		1/4			1/5
260	3/4		1/3			1/5
261	4/5		1/4			1/5
262	1/4		1/5			2/6
263	1/4		1/5			1/4
264	1/4		1/6			1/4
265	1/4		1/7			1/5
266	1/6		1/6			1/4
267	3/5		1/6			1/4
268	2/5		1/6			1/4
269	2/5		1/6			1/4
270	3/5		1/6			1/5
271	3/6		1/5			2/5
272	3/4		1/6			1/4
273	2/6		1/7			1/4
274	4/5		1/5			1/3
275	3/5		1/7			1/4
276	1/5		2/9			1/4
277	2/4		1/7			2/4
278	2/4		1/7			1/4
279	1/3		2/7			2/4
280	1/3		1/7			3/5
281	2/4		1/7			2/4
282	4/4		2/6			2/4
283	1/3		2/5			1/4
284	1/4		1/7			2/5
285	3/4		1/5			2/4
286	1/4		2/8			4/4
287	2/4		1/6			4/5
288	1/6		2/6			3/4
289	1/5		1/5			3/4
290	1/4		1/5			3/4
291	2/4		2/5			2/5
292	1/4		2/5			3/4
293	1/3		2/6			1/4
294	2/4		1/5			1/5
295	2/3		2/4			2/4
296	3/4		1/5			3/4
297	1/4		1/5			3/4
298	2/3		4/6			2/4
299	1/4		2/5			2/3
300	2/3		1/7			2/4
301	2/5		4/7			2/4
302	2/4		4/7			2/4
303	2/5		3/6			2/5
304	2/4		3/6			1/3
305	1/4		4/8			1/2
306	1/4		4/6			2/4
307	3/4		7/7			3/4
308	1/4		5/6			2/4
309	3/5		4/6			3/5
310	2/4		3/5			3/4
311	3/3		4/7			3/5
312	4/4		5/6			3/4
313	1/4		5/5			1/5
314	2/3		2/5			1/5
315	1/3		2/5			3/4
316	1/7		3/5			4/4
317	1/7		5/5			1/4
318	1/7		2/5			1/5
319	1/6		5/5			1/4
320	2/6		3/8			3/4
321	1/5		2/8			4/4
322	1/7		4/8			1/4
323	1/5		4/6			3/4
324	1/6		3/7			3/4
325	1/5		5/7			2/3
326	1/4		3/7			2/4
327	1/4		4/6			3/3
328	2/4		3/6			2/3
329	1/5		3/6			1/4
330	2/5		2/6			1/3
331	1/5		2/7			1/4
332	3/5		2/6			3/4
333	1/4		2/6			1/3
334	2/5		1/5			1/2
335	3/4		1/5			1/2
336	2/3		2/5			1/3
337	1/4		2/5			1/3
338	1/3		2/4			2/3
339	1/3		2/6			2/2
340	2/8		2/3			3/3
341	1/6		1/4			1/3
342	3/7		1/5			2/2
343	1/6		2/7			3/3
344	1/6		2/6			4/5
345	4/6		2/6			3/3
346	3/7		2/6			2/3
347	3/5		2/6			2/3
348	2/5		2/7			3/3
349	2/6		2/7			1/3
350	4/8		2/5			3/3
351	3/6		2/6			3/3
352	3/5		2/7			2/3
353	2/6		2/5			3/3
354	3/4		1/6			3/3
355	2/5		1/5			2/3
356	4/5		1/5			1/3
357	5/6		1/4			1/3
358	3/7		1/4			3/3
359	3/6		4/6			2/3
360	3/4		4/6			2/2
361	4/4		3/5			1/2
362	3/4		4/5			2/2
363	5/5		4/6			1/3
364	5/5		5/5			1/2
365	4/6		2/5			2/3
366	3/6		4/6			1/2
367	4/5		4/5			2/3
368	2/5		4/5			2/2
369	3/5		3/5			1/2
370	2/4		3/5			1/2
371	1/5		2/4			2/2
372	3/5		3/5			2/3
373	2/5		3/5			1/2
374	1/4		1/4			1/3
375	1/5		3/4			3/3
376	4/4		2/4			3/4
377	3/5		3/4			3/3
378	2/5					2/2
379	3/5					2/5
380	3/4					2/4
381	4/5					3/4
382	3/4					2/4
383	3/5					1/3
384	2/5					1/3
385	3/5					1/2
386	1/6					4/5
387	1/6					4/4
388	1/5					1/4
389	1/5					2/4
390	3/5					1/4
391	1/5					2/4
392	2/5					1/4
393	4/6					1/4
394	1/5					2/3
395	3/5					2/4
396	1/5					3/4
397	1/5					1/4
398	3/5					2/4
399	2/5					3/4
400	3/4					1/3
401	1/4					2/4
402	2/4					3/3
403	1/4					3/4
404	2/5					3/4
405	2/3					1/4
406						2/3
407						1/4
408						2/4
409						2/3
410						1/3
411						1/3
412						1/3
413						1/3
414						1/3
415						1/6
416						1/5
417						2/5
418						2/5
419						2/5
420						2/4
421						2/4
422						2/4
423						1/4
424						2/4
425						2/5
426						2/4
427						1/5
428						1/6
429						1/6
430						1/4
431						1/5
432						1/4
433						1/4
434						1/4
435						1/4
436						1/4
